# Supplementary material for: Soluble ST2 and All-Cause Mortality in Patients with Chronic Obstructive Pulmonary Disease—A 10-Year Cohort Study
Source: J Clin Med. 2021 Dec 23;11(1):56. doi: 10.3390/jcm11010056 (PMC8745630; doi:10.3390/jcm11010056)
Supplement: Supplementary file 1 [file jcm-11-00056-s001.zip]

Archive with 1 entries (1 files):
- jcm-1497169-supplementary.pdf
